# Supplementary material for: ATPase copper transporting beta contributes to cisplatin resistance as a regulatory factor of extracellular vesicles in head and neck squamous cell carcinoma
Source: Cancer Gene Ther. 2025 Oct 17;33(1):39–54. doi: 10.1038/s41417-025-00975-9 (PMC12783013; doi:10.1038/s41417-025-00975-9)
Supplement: Supplementary file 2 — Supplementary table 1 [file 41417_2025_975_MOESM2_ESM.xlsx]

## Sheet: Suppl. Table S1
Suppl. Table S1. GO and KEGG pathway terms of the 11 ATP7B-related proteins detected in the PPI databases
Category	Term	Description	Enrichment FDR	Proteins
GO Biological Processes	GO:0035434	copper ion transmembrane transport	3.83e-11	ATP7B ATP7A SLC31A2 SLC31A1
	GO:0015677	copper ion import	4.87e-08	ATP7B ATP7A SLC31A1
	GO:0006825	copper ion transport	9.84e-15	ATP7B ATP7A ATOX1 CP SLC31A2 SLC31A1
	GO:0055070	copper ion homeostasis	1.67e-14	ATP7B SLC31A2 SLC31A1 ATP7A COMMD1 ATOX1
	GO:0006878	cellular copper ion homeostasis	4.09e-12	ATP7B SLC31A2 SLC31A1 ATP7A ATOX1
GO Cellular Compornent	GO:0055037	recycling endosome	0.000202761	ATP13A3 COMMD1 SLC31A2 SLC31A1
	GO:0005770	late endosome	2.4896e-05	ATP13A3 ATP7B ATP7A SLC31A2 SLC31A1
	GO:0032588	trans-Golgi network membrane	0.0278641	ATP7B ATP7A
	GO:0005769	early endosome	0.0215752	ATP13A3 COMMD1 ATP7A
	GO:0005768	endosome	0.000293365	ATP13A3 COMMD1 ATP7B ATP7A SLC31A2 SLC31A1
GO Molecular Functions	GO:0005375	copper ion transmembrane transporter activity	7.01681e-12	ATP7B SLC31A1 ATP7A SLC31A2
	GO:0032767	copper-dependent protein binding	9.4528e-06	ATP7A ATOX1
	GO:0016531	copper chaperone activity	3.81266e-05	ATOX1 ATP7A
	GO:1903136	cuprous ion binding	5.87403e-05	ATP7A ATOX1
	GO:0016530	metallochaperone activity	0.000103736	ATOX1 ATP7A
KEGG	hsa04978	Mineral absorption	1.90891e-10	SLC31A1 MT1E ATOX1 ATP7A ATP7B
	hsa01524	Platinum drug resistance	1.00944e-05	SLC31A1 ATP7A ATP7B
	hsa04216	Ferroptosis	0.0204835	CP
	hsa00860	Porphyrin metabolism	0.0204835	CP
