# Supplementary material for: ATPase copper transporting beta contributes to cisplatin resistance as a regulatory factor of extracellular vesicles in head and neck squamous cell carcinoma
Source: Cancer Gene Ther. 2025 Oct 17;33(1):39–54. doi: 10.1038/s41417-025-00975-9 (PMC12783013; doi:10.1038/s41417-025-00975-9)
Supplement: Supplementary file 3 — Supplementary table 2 [file 41417_2025_975_MOESM3_ESM.xlsx]

## Sheet: Suppl. Table S2
Suppl. Table S2. Subcellular localization terms of the top 50 proteins that were positively correlated with ATP7B in normal tissues based on the GO-CC and the Jensen Compartment database
Category	Term	Description	Enrichment FDR	Proteins
GO Cellular Compornent	GO:0005794	Golgi apparatus	1.99574e-08	PICK1 GALNT7 GOLPH3 ARFIP2 GOLM1 COG2 COG3 GALNT5 USO1 GALNT6 SLC35B2 COG5 COG1 HID1 TRPM4 SEC16A CANT1 PDXDC1 MUC5B C1GALT1C1
	GO:0043230	extracellular organelle	3.39144e-08	SLC12A2 BCAS1 NANS DNAJC3 CRYM CPD GALNT7 KRT18 MLPH MUC5B EPCAM KRT7 ALDH1L2 PIGR PDIA3 HID1 ALCAM KRT8 C1GALT1C1 CANT1 TMEM63A GFPT1
	GO:0065010	extracellular membrane-bounded organelle	3.39144e-08	SLC12A2 BCAS1 NANS DNAJC3 CRYM CPD GALNT7 KRT18 MLPH MUC5B EPCAM KRT7 ALDH1L2 PIGR PDIA3 HID1 ALCAM KRT8 C1GALT1C1 CANT1 TMEM63A GFPT1
	GO:0070062	extracellular exosome	3.39144e-08	SLC12A2 BCAS1 NANS DNAJC3 CRYM CPD GALNT7 KRT18 MLPH MUC5B EPCAM KRT7 ALDH1L2 PIGR PDIA3 HID1 ALCAM KRT8 C1GALT1C1 CANT1 TMEM63A GFPT1
	GO:1903561	extracellular vesicle	3.39144e-08	SLC12A2 BCAS1 NANS DNAJC3 CRYM CPD GALNT7 KRT18 MLPH MUC5B EPCAM KRT7 ALDH1L2 PIGR PDIA3 HID1 ALCAM KRT8 C1GALT1C1 CANT1 TMEM63A GFPT1
	GO:0000139	Golgi membrane	2.31748e-07	SLC35B2 COG2 COG3 COG5 COG1 HID1 GALNT7 GOLPH3 GALNT5 USO1 GALNT6 SEC16A C1GALT1C1
	GO:0098791	Golgi apparatus subcompartment	9.09456e-07	PICK1 GOLPH3 ARFIP2 USO1 HID1 COG2 COG3 CANT1 COG5 COG1
	GO:0017119	Golgi transport complex	9.67721e-07	COG2 COG3 COG5 COG1
	GO:0031982	vesicle	1.4519e-06	SLC12A2 BCAS1 NANS DNAJC3 CRYM CPD GALNT7 KRT18 MLPH MUC5B EPCAM KRT7 ALDH1L2 PIGR PDIA3 HID1 ALCAM KRT8 C1GALT1C1 CANT1 TMEM63A GFPT1 PICK1 USO1 SEC16A GOLPH3 MLEC
	GO:0005615	extracellular space	1.68949e-06	SLC12A2 BCAS1 NANS DNAJC3 CRYM CPD GALNT7 KRT18 MLPH MUC5B EPCAM GOLM1 KRT7 ALDH1L2 PIGR PDIA3 HID1 ALCAM KRT8 C1GALT1C1 CANT1 TMEM63A GFPT1 FAM3D
Jensen Compartment		Golgi apparatus part	8.71956e-10	GALNT7 SLC35B2 GALNT6 GALNT5 CANT1 COG5 SEC16A COG3 USO1 COG2 COG1 MIA3 MUC5B HID1 C1GALT1C1 GOLPH3 CPD ARFIP2
		Golgi membrane	1.1093e-09	GALNT7 SLC35B2 GALNT6 GALNT5 CANT1 COG5 SEC16A COG3 USO1 COG2 COG1 MIA3 HID1 C1GALT1C1 GOLPH3 ARFIP2
		Extracellular exosome	9.2985e-08	PIGR CANT1 TMEM63A ALDH1L2 HID1 C1GALT1C1 ALCAM EPCAM KIAA1324 NANS CRYM BCAS1 PDIA3 SLC12A2 GALNT7 GOLM1 GFPT1 KRT8 KRT7 MUC5B DNAJC3 GALE KRT18 MLPH CPD
		Extracellular vesicle	9.2985e-08	PIGR CANT1 TMEM63A ALDH1L2 HID1 C1GALT1C1 ALCAM EPCAM KIAA1324 NANS CRYM BCAS1 PDIA3 SLC12A2 GALNT7 GOLM1 GFPT1 KRT8 KRT7 MUC5B DNAJC3 GALE KRT18 MLPH CPD
		Extracellular organelle	9.2985e-08	PIGR CANT1 TMEM63A ALDH1L2 HID1 C1GALT1C1 ALCAM EPCAM KIAA1324 NANS CRYM BCAS1 PDIA3 SLC12A2 GALNT7 GOLM1 GFPT1 KRT8 KRT7 MUC5B DNAJC3 GALE KRT18 MLPH CPD
		Bounding membrane of organelle	1.12011e-07	GALNT7 SLC35B2 GALNT6 GALNT5 CANT1 TMEM63A COG5 SEC16A COG3 USO1 COG2 COG1 MIA3 HID1 DNAJC3 C1GALT1C1 GOLPH3 KIAA1324 ARFIP2 PICK1
		Golgi apparatus subcompartment	1.54457e-07	GOLPH3 CANT1 COG5 CPD COG3 USO1 COG2 ARFIP2 COG1 HID1
		Organelle subcompartment	2.54675e-07	GOLPH3 CANT1 COG5 CPD COG3 USO1 COG2 ARFIP2 COG1 HID1
		membrane-bounded vesicle	2.99796e-07	PIGR CANT1 TMEM63A USO1 ALDH1L2 HID1 C1GALT1C1 ALCAM EPCAM KIAA1324 NANS CRYM BCAS1 PDIA3 SLC12A2 GALNT7 GOLM1 GFPT1 KRT8 KRT7 MUC5B DNAJC3 GALE KRT18 MLPH CPD PICK1
		Endomembrane system	1.72893e-05	PDIA3 GALNT6 PDXDC1 COG5 GOLM1 SEC16A COG3 USO1 KRT7 HID1 DNAJC3 GOLPH3 EPCAM ARFIP2
