# Supplementary material for: ATPase copper transporting beta contributes to cisplatin resistance as a regulatory factor of extracellular vesicles in head and neck squamous cell carcinoma
Source: Cancer Gene Ther. 2025 Oct 17;33(1):39–54. doi: 10.1038/s41417-025-00975-9 (PMC12783013; doi:10.1038/s41417-025-00975-9)
Supplement: Supplementary file 4 — Supplementary table 3 [file 41417_2025_975_MOESM4_ESM.xlsx]

## Sheet: Suppl. Table S3
Suppl. Table S3. Subcellular localization terms of the top 50 proteins that were positively correlated with ATP7B in tumor tissues based on the GO-CC and the Jensen Compartment database
Category	Term	Description	Enrichment FDR	Proteins
GO Cellular Compornent	GO:0043230	extracellular organelle	1.74559e-06	FUCA2 WFDC2 TIMP1 CPD CPE GMDS MLPH NID1 MUC5B TSPAN8 LAMA5 DDAH1 SLC26A2 AQP5 PIGR HID1 INSR GAA VWA1 DMBT1
	GO:0065010	extracellular membrane-bounded organelle	1.74559e-06	FUCA2 WFDC2 TIMP1 CPD CPE GMDS MLPH NID1 MUC5B TSPAN8 LAMA5 DDAH1 SLC26A2 AQP5 PIGR HID1 INSR GAA VWA1 DMBT1
	GO:0070062	extracellular exosome	1.74559e-06	FUCA2 WFDC2 TIMP1 CPD CPE GMDS MLPH NID1 MUC5B TSPAN8 LAMA5 DDAH1 SLC26A2 AQP5 PIGR HID1 INSR GAA VWA1 DMBT1
	GO:1903561	extracellular vesicle	1.74559e-06	FUCA2 WFDC2 TIMP1 CPD CPE GMDS MLPH NID1 MUC5B TSPAN8 LAMA5 DDAH1 SLC26A2 AQP5 PIGR HID1 INSR GAA VWA1 DMBT1
	GO:0005615	extracellular space	7.30393e-05	FUCA2 WFDC2 TIMP1 CPD CPE GMDS MLPH NID1 MUC5B TSPAN8 LAMA5 GOLM1 DDAH1 SLC26A2 AQP5 PIGR HID1 INSR GAA VWA1 DMBT1 AGR2
	GO:0031982	vesicle	0.00017963	FUCA2 WFDC2 TIMP1 CAPS CPD CPE GMDS MLPH NID1 MUC5B TSPAN8 LAMA5 DDAH1 SLC26A2 AQP5 PIGR HID1 INSR GAA VWA1 DMBT1 CADPS2 GOLPH3 HDAC6
	GO:0005604	basement membrane	0.00193667	LAMA5 NID1 TIMP1 VWA1
	GO:0005576	extracellular region	0.00360286	FUCA2 WFDC2 TIMP1 CPD CPE GMDS MLPH NID1 MUC5B TSPAN8 LAMA5 GOLM1 DDAH1 SLC26A2 AQP5 PIGR HID1 INSR GAA VWA1 DMBT1 AGR2
	GO:0030312	external encapsulating structure	0.0403458	NID1 LAMA5 VWA1 TIMP1 MUC5B DMBT1
	GO:0031012	extracellular matrix	0.0403458	NID1 LAMA5 VWA1 TIMP1 MUC5B DMBT1
Jensen Compartment		Extracellular exosome	3.08606e-09	PIGR FCGBP LAMA5 SLC26A2 AQP5 NID1 WFDC2 HID1 DMBT1 GMDS TSPAN8 KIAA1324 SH3BGRL2 TIMP1 CADM1 GOLM1 GAA INSR FUCA2 MUC5B CLDN3 MLPH DDAH1 CPD VWA1 CPE CAPS
		Extracellular vesicle	3.08606e-09	PIGR FCGBP LAMA5 SLC26A2 AQP5 NID1 WFDC2 HID1 DMBT1 GMDS TSPAN8 KIAA1324 SH3BGRL2 TIMP1 CADM1 GOLM1 GAA INSR FUCA2 MUC5B CLDN3 MLPH DDAH1 CPD VWA1 CPE CAPS
		Extracellular organelle	3.08606e-09	PIGR FCGBP LAMA5 SLC26A2 AQP5 NID1 WFDC2 HID1 DMBT1 GMDS TSPAN8 KIAA1324 SH3BGRL2 TIMP1 CADM1 GOLM1 GAA INSR FUCA2 MUC5B CLDN3 MLPH DDAH1 CPD VWA1 CPE CAPS
		membrane-bounded vesicle	1.09993e-07	PIGR FCGBP LAMA5 SLC26A2 AQP5 NID1 WFDC2 HID1 DMBT1 GMDS TSPAN8 KIAA1324 SH3BGRL2 TIMP1 CADPS2 CADM1 GOLM1 GAA INSR FUCA2 MUC5B CLDN3 MLPH DDAH1 CPD VWA1 CPE CAPS
		Extracellular region part	4.4045e-07	PIGR FCGBP LAMA5 SLC26A2 AQP5 NID1 WFDC2 HID1 DMBT1 GMDS TSPAN8 KIAA1324 AGR2 SH3BGRL2 TIMP1 CADM1 GOLM1 GAA INSR FUCA2 MUC5B CLDN3 MLPH DDAH1 CPD VWA1 CPE CAPS
		Extracellular region	1.49954e-05	PIGR FCGBP LAMA5 SLC26A2 AQP5 NID1 WFDC2 HID1 DMBT1 GMDS TSPAN8 KIAA1324 AGR2 SH3BGRL2 TIMP1 CADM1 GOLM1 GAA INSR FUCA2 MUC5B CLDN3 MLPH DDAH1 CPD VWA1 CPE CAPS
		Inner mucus layer	0.00199809	PIGR FCGBP AGR2
		laminin-5 complex	0.00232287	LAMA5 TSPAN8 AQP5 TIMP1 NID1
		Basement membrane	0.0037599	LAMA5 VWA1 TIMP1 NID1
		Extracellular space	0.00396719	PIGR LAMA5 DMBT1 GOLM1 CPD FUCA2 AGR2 VWA1 CPE TIMP1 MUC5B WFDC2
